# Supplementary material for: Application of Electronic Health Record Text Mining: Real-World Tolerability, Safety, and Efficacy of Adjuvant Melanoma Treatments
Source: Cancers (Basel). 2022 Nov 3;14(21):5426. doi: 10.3390/cancers14215426 (PMC9657798; doi:10.3390/cancers14215426)
Supplement: Supplementary file 1 [file cancers-14-05426-s001.zip]

Archive with 2 entries (2 files):
- cancers-1929567-SM.pdf
- supplementary separate excel file.xlsx
