# Supplementary material for: Application of Electronic Health Record Text Mining: Real-World Tolerability, Safety, and Efficacy of Adjuvant Melanoma Treatments
Source: Cancers (Basel). 2022 Nov 3;14(21):5426. doi: 10.3390/cancers14215426 (PMC9657798; doi:10.3390/cancers14215426)
Supplement: Supplementary file 1 [file cancers-14-05426-s001.zip › supplementary separate excel file.xlsx]

## Sheet: How to read
How to read
Tab: inclusion criteria
Inclusion criterium	description of criterium.
name datapoint	Description of data point for extraction
collected answer	e.g. a value in case of a measurement, and a description in case of free text search (form response)
type of data extraction	categories available in Ctcue are: admissions, admission periods, allergies, appointments, care activities, consents, DBC's, diagnoses, Forms, form responses, measurements, medication administrations, medication requests, orders, PMDS: events, PDMS: fluids in/out, PDSMS: inserted materials, patient information (demographics), reports, surgeries, surgery procedures, vital signs
Searched terms	used terms in specific data extraction category
Used for inclusion or exclusion	Indicates whether this was used as inclusion or exclusion criterium
Time window	time period for data collection, can be linked to an other category
comments	-
Tab: data collection
Name datapoint	Description of data point for extraction
Collected answer	e.g. a value in case of a measurement, and a description in case of free text search (form response)
type of data extraction	categories available in Ctcue are: admissions, admission periods, allergies, appointments, care activities, consents, DBC's, diagnoses, Forms, form responses, measurements, medication administrations, medication requests, orders, PMDS: events, PDMS: fluids in/out, PDSMS: inserted materials, patient information (demographics), reports, surgeries, surgery procedures, vital signs
Searched terms	used terms in specific data extraction category
English translation of Dutch search terms	-
Keyword search restricted to	search can be limited to sertain documents or departments
Time window	time period for data collection, can be linked to an other category
comments	-

## Sheet: Patient inclusion
A patient is included if it meets criteria 1, 2 and at least one of 3.
	Inclusion criterium	description	type of data	Searched terms	Used for inclusion or exclusion	Time window	comments
1.	DBC-code*	DBC	DBC	specialism: 0313 (internal medicine) with diagnosis: 842 (melanoma/malignancy skin)	inclusion		Diagnose behandel combinatie = diagnosis treatment combination, a code used for reembursements in the Netherlands.
2.	mention of adjuvant treatment or stage III	Verification adjuvant treatment or stage III	text search	Stadium III OR stadium 3 OR stadium IIIa OR stadium IIIb OR stadium IIIc OR stage III OR stage 3 OR stage IIIa OR stage IIIb OR stage IIIc OR stage 3a OR stage 3b OR stage 3c OR st III OR st IIIa OR st IIIb OR st IIIc OR st3 OR st 3a OR st 3b OR st 3c OR Adjuvant Or adjuvante OR adjuvante behandeling	inclusion
3a.	Nivolumab use	nivolumab prescription	medication request	nivolumab	inclusion	>1 january 2019
		verification nivolumab use	text search	nivolumab OR nivo OR opdivo	inclusion
		not together with ipilimumab (=palliative indication)	medication request	ipilimumab	exclusion	start is between start date nivolumab AND start date nivolumab + 3 weeks
3b.	Pembrolizumab use	pembrolizumab prescription	medication request	pembrolizumab	inclusion	>1 january 2019
		verification pembrolizumab use	text search	pembrolizumab OR pembro OR keytruda	inclusion
3c.	Dabrafenib plus trametinib use	dabrafenib	medication request	dabrafenib	inclusion	>1 january 2019
		trametinib	medication request	trametinib	inclusion	start is between 1 week before start dabrafenib AND 1 week after dabrafenib
		verification dabrafenib plus trametinib use	text search	dabrafenib OR dab OR tafinlar OR trametinib OR tram OR mekinist	inclusion

## Sheet: data collection
	Name data point	type of data	multiple choice labels	Collected answer	Searched terms/keywords	Keyword search restricted to	Time window	comments
For treatment with dabrafenib and trametinib	start date	medication request		start date	Oldest prescription date of dabrafenib OR trametinib
	stop	medication request		start date of the oldest prescription	Newest prescription date of dabrafenib OR trametinib
	stop date	text search		date of selected text source	dabrafenib OR dab OR dabra OR tafinlar OR trametinib OR tram OR tramet OR mekinist OR tyrosine kinase inhibitor OR TKI OR braf met remmer OR braf met remmers OR braf mek inhibitor OR braf mek inhibitors OR behandeling staken OR stoppen OR staken OR discontinueren OR niet continueren OR gestaakt OR gestopt OR staak OR stop OR adjuvante behandeling OR adjuvant OR adjuvante OR neo-adjuvante	consult, consulten, reports	Answer section "0-1 month after stop": between start date dab tram AND stop date dab tram+ 1 month Answer section "1-2 month after stop": between stop date dab tram+ 1 month AND stop date dab tram + 2 months Answer section "2-3 month after stop": between stop date dab tram+ 2 month AND stop date dab tram + 3 months Answer section "3-6 month after stop": between stop date dab tram+ 3 month AND sto…
	reason stop	text search	Multiple choice options* - Toxicity - Recurrence - End or treatment - Did not end treatment - Other - Unclear	Multiple choice option + All treatment-limiting adverse events date of recurrence NA NA NA NA	Adverse event OR bijwerking OR bijwerkingen OR tox OR toxiciteit OR graad 3 OR graad 4 OR ernstig OR klachten OR last Terug OR recurrence OR metastasis OR metastasize OR gemetastaseerd OR uitgezaaid OR gemetestaseerd OR metastases OR uitgezaaide OR gemetast OR uitzaaiingen OR gemet OR meta's OR gemetastasseerd OR tumormetastase OR metastase OR metastasen OR metastasen lever OR tumor metastase	consult, consulten, reports consul, consulten ALL radiology reports	Between start date treatment AND stop date treatment+ 1 month	*reason of stop is based on the query stop date. In case of toxicity, all dose-limiting adverse events are extracted from text. In case of recurrence, the date of recurrence is selected by identifying the moment in constultation reports or radiology report.
	Recurrence after tox	text search	Multiple choice options* - recurrence - no recurrence within 12 months	Multiple choice option + date of selected text source	Terug OR recurrence OR metastasis OR metastasize OR gemetastaseerd OR uitgezaaid OR gemetestaseerd OR metastases OR uitgezaaide OR gemetast OR uitzaaiingen OR gemet OR meta's OR gemetastasseerd OR tumormetastase OR metastase OR metastasen OR metastasen lever OR tumor metastase	consul, consulten ALL radiology reports	Between Start date treatment AND start date treatment + 13 months	*Both multple choice answers have the same search criteria, chosen answer is based on content
Patient and disease characteristics
	Performance score	measurement		Most recent value between 0 and 5 OR Most recent value between 0 and n	WHO performance OR WHO graad OR WHO klasse OR Definitieve WHO classificatie OR performance WHO OR inspanningstolerantie WHO-klasse OR WHO performance score OR WHO performance status OR WHO-klasse OR WHO classificatie OR performance status WHO OR WHO-score OR WHO score OR WHO classificatie OR WHO PS OR PS WHO Karnofsky OR Karnofsky score OR karnofsky performance scale OR karnofsky index OR karnofs…		Before start date treatment
	performance score text	text search	Multiple choice options - WHO 0 ( incl karnofsky 100) - WHO 1 (incl karnofsky 90-80) - WHO 2 (incl karnofsky 70-60) - WHO 3 (incl carnofsky 50-0)		n = WHO/ECOG performance status or karnofsky performance status according to multiple choice label WHO performance n OR WHO n OR WHO klasse n OR WHO score n OR ecog performance status n OR ecog score n OR ecog n OR performance score n OR karnofsky index n OR karnofsky n OR karnosky score n OR karnoskyindex n OR karnofsky-index n OR kanofsky performance status n OR karnosky scale n OR karnofsky pe…
	LDH	measurement		Most recent value	LDH		before start date treatment
	previous systemic treatments	medication request		medication name	all treatments starting with ATC code L01, excluding topical applications		before start date treatment
	stage	text search	Multiple choice options: - III - IIIa - IIIb - IIIc - IIIc resectable - IIIc irresectable (excluded) - IV resected - unknown	Multiple choice option	stadium III OR stadium 3 OR stage III or stage 3 Stadium IIIa OR tadium 3a OR stadium III a OR stadium 3 a OR stage IIIa OR stage 3a OR stage III a OR stage 3 a Stadium IIIb OR tadium 3b OR stadium III b OR stadium 3 b OR stage IIIb OR stage 3b OR stage III b OR stage 3 b Stadium IIIc OR tadium 3c OR stadium III c OR stadium 3 c OR stage IIIc OR stage 3c OR stage III c OR stage 3 c (Stadium IIIc …		before start date treatment
	primary tumor location	text search	Multiple choice options: - eye - acral - mucosal - extremities - body - unknown primary - unknown	Multiple choice option	(Eye OR eyeball OR optic OR ocular O oog OR ogen OR oculair OR oculaire) AND (melanoom OR melanoma OR melanomen) AND (primair OR primaire) Acraal OR acral lentiginous melanoma OR acraal melanoom OR acral lentiginou malinant melanoma OR ALM OR acrolentigineus melanoom (mucous membrane OR mucosa OR mucosal OR slijmvliesweefsel OR slijmvlies OR slijm vlies OR mucosaal) AND (melanoom OR melanoma OR m…		before start date treatment
	histology	text search	Multiple choice options: - superficial spreading - Nodular - Acral Lentiginous - Spindle cell - Unclear	multiple choice option	Superficieel spreidend nodulair ALM OR acrolentigineus melanoom OR acrolentigineus Spindle cell carcinoma OR sacomatoid carcinoma OR spoelcelcarcinoom OR spoelcelca OR spoelcel OR spoelcelmelanoom Melanoom OR melanoma OR melanomen		before start date treatment
	BRAF mutation	text search	Multiple choice options: - Positive - Negative - Unclear	multiple choice option	BRAF positief OR braf v600e-mutatie positief OR braf v600e mutation positiveOR braf v600e positief OR braf analyse positief OR braf gemuteerd OR braf POS BRAF negatief OR braf v600e-mutatie negatief OR braf v600e negatief OR braf analyse negatief OR braf neg OR geen braf mutatie BRAF		before start date treatment
	NRAS mutation	text search	Multiple choice options: - Positive - Negative - Unclear	multiple choice option	NRAS positief OR NRAS analyse positief OR NRAS gemuteerd OR klasse 5 pathogene variatie in NRAS OR NRAS pos NRAS negatief OR geen NRAS OR NRAS neg NRAS		before start date treatment
	KIT mutation	text search	Multiple choice options: - Positive - Negative - Unclear	multiple choice option	KIT*		before start date treatment	*since KIT mutations are rare, we started with sorting all patients with a "KIT" mutation mention as "negative", and verified/corrected if this was (not) the case.
	Ulceration	text search	Multiple choice options: - Yes - No - Unclear	multiople choice option	- Ulceratie - Geen ulceratie		before start date treatment
Adverse events
	Pyrexia	text search vital signs	Multiple choice options: - Any grade - Grade 3-4 - no	multiople choice option	fever OR febrile OR high body temperature OR pyrexia OR hyperthermia OR tempereature elevation OR feverish OR high temperature OR pyrexie OR hyperthermie OR lichaamstemperatuur verhoging OR hoge temperatuur OR temperatuursverhoging OR koortsig OR koortsachtig OR koorts OR temperatuur hoog OR verhoging lichaamstemperatuur OR hoog temperatuur OR koorst OR lichaamstemperatuur verhoogd OR temperatuur…		Between start date treatment AND stop date treatment + 1 month
	Artralgia	text search	Multiple choice options: - Any grade - Grade 3-4 - no	multiople choice option	Arthralgia OR joint pain OR aching joints OR articular pain OR painful joint OR pijnlijk gewricht OR pijn in gwricht OR artralgie OR pijn gewricht OR pijnlijke gewrichten OR gewrichtspijn OR gewricht pijnlijk OR pijnlijk gewrichten OR pijnljike gewricht OR gewrichten pijnlijk OR gewrichten doen pijn OR aralgie OR arhalgie		Between start date treatment AND stop date treatment + 1 month
	Colitis	text search	Multiple choice options: - Any grade - Grade 3-4 - no	multiople choice option	colitis OR ontsteking van het colong OR collitis NOT "besproken zoals colitis, huisafwijkingen, hepatisis" OR "bijwerkingen, met name diarre/e/colitis, shcildklier OR het immuunsysteem, te weten colitis, hepatitis." *		Between start date treatment AND stop date treatment + 1 month	* EHR files with these sentences were excluded, as these were often used in EHR files indicating that a patient received the AE information prior to treatment.
	Diarrhea	text search	Multiple choice options: - Any grade - Grade 3-4 - no	multiople choice option	Diarrhea OR diarrhee OR diarre OR diaree OR diarree OR def OR defecatie OR diare NOT (onverklaard) diarree?: nee OR geen diarree OR defecatie: vast patroon * Geen diarree OR defecatie: vast patroon		Between start date treatment AND stop date treatment + 1 month	* EHR files with these sentences were excluded from this multiple choice option as these were indicative for not having diarrhea
	Hypothyroidism	text search measurement text search medication request	Multiple choice options: - Any grade - Grade 3-4 - no - unclear	multiople choice option	hypothyroidism OR hypothyreoisis OR hypothyroid OR hypothyroidie OR deficientie schildklier OR hypothyreoidie OR hypothyreose OR schieldklier deficientie OR insufficientie schildklier OR schildklier insufficientie OR hypothyroidie Free T4 <9 levothyroxine OR thyroxine OR L-thyroxine OR schildklier levothyroxine		Between start date treatment AND stop date treatment + 1 month
	Hyperthyroidism	text search measurement text search medication request	Multiple choice options: - Any grade - Grade 3-4 - no - unclear	multiople choice option	hyperthyroidism OR hyperthyroid OR hyperthyreose OR hyperthyreoidie OR hyperthyrodie OR hyperthyroidie OR basedow Free T4>24 levothyroxine OR thyroxine OR L-thyroxine OR schildklier levothyroxine		Between start date treatment AND stop date treatment + 1 month
	Pneumonitis	text search	Multiple choice options: - Any grade - Grade 3-4 - no	multiople choice option	pneumonitis OR pulmonary inflammation OR long ontsteking OR ontsteking long OR longontstekingen OR longonsteking Orpneumonia OR pulmonitis OR longontsteking OR inflammatie van de long OR lage luchtweginfectie OR longinfect OR pneumonie		Between start date treatment AND stop date treatment + 1 month
	Diabetes Mellitus I	text search medication request	Multiple choice options: - Any grade - Grade 3-4 - no	multiople choice option	diabetes mellitus OR diabetes OR DM OR NIDDM OR IDDM OR diabets OR diabeet OR suikerziekte OR dmt1 OR dm1 OR mellitus diabetes NOT "let op: DM-patienten hebben een" OR "bv. Lichte DM, behandelde HT" OR DM schema: NVT* Insulins OR insulin-analogs		Between start date treatment AND stop date treatment + 1 month	*EHR files with these sentences were excluded, as they are often used sentences including "DM"but not indicating DM.
	Fatigue	text search	Multiple choice options: - Any grade - Grade 3-4 - no	multiople choice option	fatigue OR loss of energy OR lack of energy OR energie afgenomen OR futloosheid OR lusteloosheid OR verlies van energie OR gevoel van energieloosheid OR lusteloos OR moeheid OR vermoeid OR uitzonderlijk moe OR futloos OR vermoedheid OR vermoeide OR vermoeiden OR vermoeit OR vermoei OR afgenomen energie OR vermoeien OR moe OR malaise OR suf OR duf OR geen energie OR hagnerig OR zwak OR slap OR uit…		Between start date treatment AND stop date treatment + 1 month	*EHR files with this sentence were excluded, indicating no fatigue
	Nausea	text search medication request	Multiple choice options: - Any grade - Grade 3-4 - no	multiople choice option	nausea OR nauseous OR nauseated OR misselijkheid OR onpasselijk OR onpasselijk gevoel OR misselijk OR misselijke OR vomiting OR emesis OR gebraakt OR regurgitatie maaginhoud OR braken OR braakt OR kots OR kotsen OR overgeven OR braaksel OR braakte OR vomeren OR spugen OR oprisping NOT "u misselijk bent of moet overgeven" OR "- misselijkheid / braken - tandbeschadiging" Aprepitant OR fosaprepitant…		Between start date treatment AND stop date treatment + 1 month	*EHR files with this sentence were excluded, it only indicated that a patient received AE information
	Headache	text search	Multiple choice options: - Any grade - Grade 3-4 - no	multiople choice option	Headache OR cephalgia OR cephalalgia OR head pain OR hoofd pijn OR cefalgie OR pijn hoofd OR hoofdpijn OR hoofdpijnen OR cefalalgie OR migraine OR headache migraine OR migrainous headache OR migraine type headaches OR migraine headache OR migrainehoofdpijn OR migraineuze hoofdpijn OR syndroom migraine OR hoofdpijn migraine OR migrianehoofdpijnen OR migraine hoodpijn OR migraine syndroom OR migrai…		Between start date treatment AND stop date treatment + 1 month
	Chills	text search	Multiple choice options: - Any grade - Grade 3-4 - no	multiople choice option	Shivering OR rillingen OR rillen OR rilling OR bibber OR bibberen OR beven OR rilde OR bibberde OR beefde OR chills OR chill OR koude rillingen OR koude rilling		Between start date treatment AND stop date treatment + 1 month
	Hepatitis	text search	Multiple choice options: - Any grade - Grade 3-4 - no	multiople choice option	hepatitis OR ontsteking van de lever OR ontstekingsproces van lever OR niet-specifiek hepatitis OR ontsteking lever OR lever ontsteking NOT "een colitis, hepatitis, schildklierafwijkingen, vitiligo, etc."*		Between start date treatment AND stop date treatment + 1 month	*EHR files with this sentence were excluded since it only indicated that a patient received AE information
	Dyspnea	text search	Multiple choice options: - Any grade - Grade 3-4 - no	multiople choice option	Dyspneu OR shortnes of breath OR breathlessness OR breathless OR difficulty breathing OR DIB OR SOB OR kortademigheid OR kortademigheid adem OR dyspnoea OR dyspneu OR ademnood OR moelijk ademen OR adem kortademigheid NOT "geen dyspneu" OR "heeft u last van kortademigheid in rust of bij lichte inspanning?: nee"		Between start date treatment AND stop date treatment + 1 month	*EHR files with this sentence were excluded, indicating no dyspnea
	Cough	text search	Multiple choice options: - Any grade - Grade 3-4 - no	multiople choice option			Between start date treatment AND stop date treatment + 1 month
	Pruritus	text search	Multiple choice options: - Any grade - Grade 3-4 - no	multiople choice option			Between start date treatment AND stop date treatment + 1 month
	Asthenia	text search	Multiple choice options: - Any grade - Grade 3-4 - no	multiople choice option			Between start date treatment AND stop date treatment + 1 month
	Rash	text search	Multiple choice options: - Any grade - Grade 3-4 - no	multiople choice option			Between start date treatment AND stop date treatment + 1 month
	Abdominal pain	text search	Multiple choice options: - Any grade - Grade 3-4 - no	multiople choice option			Between start date treatment AND stop date treatment + 1 month
